# Supplementary material for: Observation of Agonistic Behavior in Pacific White Shrimp (Litopenaeus vannamei) and Transcriptome Analysis
Source: Animals (Basel). 2024 Jun 5;14(11):1691. doi: 10.3390/ani14111691 (PMC11171402; doi:10.3390/ani14111691)
Supplement: Supplementary file 1 [file animals-14-01691-s001.zip]

Archive with 1 entries (1 files):
- animals-3025360-supplementary.pdf
